# Supplementary material for: Analysis of Factors Affecting Postoperative Opioid Requirement in Adult Patients Undergoing Minimally Invasive Repair of Pectus Excavatum
Source: J Clin Med. 2026 Jan 27;15(3):1023. doi: 10.3390/jcm15031023 (PMC12897850; doi:10.3390/jcm15031023)
Supplement: Supplementary file 1 [file jcm-15-01023-s001.zip]

Archive with 1 entries (1 files):
- jcm-4051778-supplementary.pdf
